# Supplementary material for: A Model-Based Joint Identification of Differentially Expressed Genes and Phenotype-Associated Genes
Source: PLoS One. 2016 Mar 10;11(3):e0149086. doi: 10.1371/journal.pone.0149086 (PMC4786130; doi:10.1371/journal.pone.0149086)
Supplement: S2 File — (CSV) [file pone.0149086.s002.csv]

TargetID	Symbol	Definition	Synonyms	Accession	Fstat	group_raw.pval	group_adj.pval	LO.NDC.adjp	O.NDC.adjp	O.LO.adjp	LO.NDC.Tstat	O.NDC.Tstat	O.LO.Tstat	LO.NDC.Trawp	O.NDC.Trawp	O.LO.Trawp	LO.NDC.Tadjp1	O.NDC.Tadjp1	O.LO.Tadjp1	LO.NDC.Tadjp2	O.NDC.Tadjp2	O.LO.Tadjp2	LO.NDC.logfc	O.NDC.logfc	O.LO.logfc	LO.NDC.sd	O.NDC.sd	O.LO.sd	NDC.mean	LO.mean	O.mean	NDC.sd	LO.sd	O.sd	NDC4	NDC6	NDC8	HDC3	HDC4	HDC6	HDC7	HDC8	HDC9	NDC4.AVG_Signal	NDC6.AVG_Signal	NDC8.AVG_Signal	HDC3.AVG_Signal	HDC4.AVG_Signal	HDC6.AVG_Signal
ILMN_3160066	1700072E05Rik	Mus musculus RIKEN cDNA 1700072E05 gene (1700072E05Rik)	mRNA.	RefSeq	NM_028554.1	6.09213	0.03592	0.96239	0.04487	0.06405	0.95569	3.22568	2.45087	-0.35102	0.05867	0.07312	0.74947	0.99974	0.99965	0.99913	NA	NA	NA	-0.09243	-0.084	0.00843	0.049628696	0.059362198	0.04158475	7.797265	7.704839	7.713267	0.04613885	0.018281522	0.03735073	7.757708	7.786137	7.84795	7.717072	7.713622	7.683824	7.681537	7.75443	7.703833	220.4452	234.5165	227.7842	217.3024	220.0806
ILMN_1221705	Fabp9	Mus musculus fatty acid binding protein 9	testis (Fabp9)	mRNA.	Perf; 1700007P10Rik; Tlbp; Perf15	NM_011598.2	5.40293	0.04551	0.96379	0.05614	0.95932	0.07928	-3.05451	-0.36493	2.21718	0.08829	0.74823	0.09531	0.99974	0.99965	0.99913	NA	NA	NA	0.1207	0.01118	-0.10952	0.068442991	0.053050435	0.08555934	7.927288	8.047989	7.938466	0.009444328	0.067788256	0.052203001	7.938172	7.921255	7.922438	8.089919	8.084267	7.969782	7.975829	7.878819	7.960749	251.4813	256.1131	239.9497	278.7547
ILMN_1258314	Aps-pending	ILMN_201835		AK017604	5.29486	0.04731	0.96379	0.04472	0.65767	0.13951	3.29646	0.8938	-2.19215	0.0301	0.42282	0.09413	0.99974	0.99965	0.99913	0.04996	NA	NA	-0.04159	-0.0119	0.02969	0.021852185	0.02306275	0.02345703	7.711092	7.669502	7.69919	0.015152168	0.015745787	0.017386841	7.693779	7.721936	7.717561	7.66084	7.65999	7.687677	7.688093	7.719228	7.69025	210.4045	223.996	207.7555	209.1017	211.8405	237.2677
ILMN_2648265	Sgce	Mus musculus sarcoglycan	epsilon (Sgce)	mRNA.	e-SG	NM_011360.2	5.12601	0.05032	0.96379	0.27527	0.36173	0.0426	-1.56694	1.70065	3.13584	0.19599	0.16722	0.0436	0.99974	0.99965	0.99913	NA	NA	0.04991	0.06413	-0.05555	-0.11967	0.070884087	0.056572602	0.06610065	7.767379	7.831506	7.711832	0.043907387	0.055647957	0.035673529	7.816952	7.733386	7.7518	7.868108	7.858943	7.767468	7.738059	7.67121	7.726228	230.1977	225.7554	212.9429	241.0338
ILMN_2745233	9030421J09Rik	Mus musculus RIKEN cDNA 9030421J09 gene (9030421J09Rik)	mRNA.	RefSeq	NM_177744.3	5.0221	0.0523	0.96481	0.04742	0.58499	0.17479	4.57651	0.92642	-1.8268	0.0105	0.42782	0.16736	0.99974	0.99965	0.99913	0.04996	NA	NA	-0.15059	-0.05001	0.10058	0.056993524	0.093493127	0.09536721	7.770585	7.619994	7.720578	0.038041569	0.042439378	0.085403769	7.728147	7.781986	7.801622	7.587554	7.604404	7.668023	7.635649	7.806449	7.719637	215.7529	233.8873	220.4869	198.5519	203.5617
ILMN_2598271	Asb17	Mus musculus ankyrin repeat and SOCS box-containing 17 (Asb17)	mRNA.	4933436O18Rik	NM_025758.4	4.31469	0.06899	0.97742	0.10008	0.09319	0.99827	2.29163	2.25428	0.07976	0.11344	0.1072	0.9404	0.99974	0.99965	0.99913	NA	NA	NA	-0.14592	-0.14917	-0.00325	0.11028591	0.114610909	0.07059472	7.724157	7.578241	7.57499	0.100784492	0.044782454	0.054572398	7.816843	7.738762	7.616867	7.526831	7.608763	7.59913	7.634795	7.527891	7.562285	230.191	226.63	193.2261	190.2171	204.2098
ILMN_2866712	LOC434960	Mus musculus similar to spermiogenesis specific transcript on the Y 2 (LOC434960)	mRNA.	MGC107173	NM_001025241.1	3.77822	0.0867	0.98254	0.14108	0.96663	0.1027	-1.92104	0.35932	2.32381	0.1442	0.74093	0.1197	0.99974	0.99965	0.99913	NA	NA	NA	0.1461	-0.01618	-0.16228	0.131728415	0.078008411	0.12095872	7.97178	8.117882	7.955597	0.066357653	0.113793837	0.041011878	8.043135	7.960284	7.911922	8.18738	8.179707	7.986559	8.002952	7.93219	7.931648	271.9313	262.7139	238.1374	296.3229	292.4465
ILMN_1229783	Hspa12a	Mus musculus heat shock protein 12A (Hspa12a)	mRNA.	AW556406; mKIAA0417; 1700063D12Rik; AI118035; D5Mgi40; AW048913; AI840429	NM_175199.3	3.48303	0.09909	0.9902	0.92382	0.17641	0.10844	-0.37879	2.675	2.08377	0.73465	0.07825	0.11183	0.99974	0.99965	0.99913	NA	NA	NA	0.01751	-0.095	-0.11252	0.080071599	0.061515095	0.09352433	8.036275	8.053786	7.94127	0.026914379	0.075412712	0.055314764	8.067055	8.024602	8.017168	8.115379	8.076298	7.969681	8.003467	7.897585	7.922759	276.995	273.945	256.0722	283.2932	275.5079
ILMN_1219304	Acd	Mus musculus adrenocortical dysplasia (Acd)	mRNA.	Molecular function unclassified	NM_001012638.1	3.29724	0.10812	0.99246	0.1176	0.92487	0.1905	-2.06243	-0.44008	2.09929	0.10935	0.68956	0.13313	0.99974	0.99965	0.99913	NA	NA	NA	0.11021	0.01748	-0.09273	0.09255878	0.068798688	0.07651113	7.802458	7.912672	7.819938	0.061018171	0.069598208	0.031781161	7.869504	7.787694	7.750177	7.947937	7.957579	7.8325	7.852722	7.789265	7.817828	239.2076	234.7416	212.6987	254.2336	257.8739
ILMN_2626235	Lgals4	Mus musculus lectin	galactose binding	soluble 4 (Lgals4)	mRNA.	galectin-4	NM_010706.1	2.66759	0.14831	0.9992	0.86593	0.28322	0.14813	-0.47977	2.16062	1.9953	0.66292	0.09752	0.13088	0.99974	0.99965	0.99913	NA	NA	NA	0.01368	-0.0447	-0.05838	0.049377739	0.035835096	0.05067689	15.853757	15.867434	15.809055	0.024022573	0.043140203	0.026590791	15.879364	15.831719	15.850187	15.903353	15.879364	15.819584	15.839618	15.79632	15.791227	61639.23	59429.85	58080.22
ILMN_1250828	Dll4		Receptor;Signaling molecule -> Membrane-bound signaling molecule;Transcription factor	NM_019454	2.58072	0.15534	0.9992	0.14712	0.79189	0.33533	2.10461	0.70352	-1.54703	0.10384	0.52101	0.2	0.99974	0.99965	0.99913	NA	NA	NA	-0.13305	-0.0399	0.09315	0.109501507	0.098233769	0.10429616	8.129108	7.996053	8.089208	0.073357906	0.081296972	0.06533369	8.051785	8.137817	8.197723	7.926486	7.976251	8.085422	8.030151	8.15939	8.078083	273.9114	293.7385	290.1373	250.7296	260.6628	307.3076
ILMN_2486419	V1rh4	Mus musculus vomeronasal 1 receptor	H4 (V1rh4)	mRNA.	MGC130175	NM_134213.1	2.29117	0.18227	0.9992	0.26291	0.98045	0.20774	1.5367	-0.22	-1.98324	0.20111	0.83879	0.14195	0.99974	0.99965	0.99913	NA	NA	NA	-0.0987	0.01068	0.10938	0.111244353	0.084073494	0.09552273	7.753349	7.654652	7.764028	0.07182989	0.084945707	0.043690037	7.671044	7.785618	7.803386	7.591615	7.62109	7.751251	7.720099	7.807475	7.76451	206.9558	234.4404	220.7978	199.0497
ILMN_1249195	Dll4		Receptor;Signaling molecule -> Membrane-bound signaling molecule;Transcription factor	NM_019454	2.28619	0.18278	0.9992	0.4912	0.64645	0.16323	-1.498	0.96484	1.78117	0.25014	0.42431	0.15195	0.99974	0.99965	0.99913	NA	NA	NA	0.07166	-0.0548	-0.12646	0.082858736	0.098370154	0.12297171	8.076096	8.147758	8.021298	0.026647838	0.078456758	0.094692027	8.046184	8.097303	8.084799	8.230919	8.137298	8.075055	8.11166	7.922801	8.029433	272.5404	286.3016	268.2396	305.2671	285.5526	305.5076
ILMN_2502017	1700028I16Rik	PREDICTED: Mus musculus RIKEN cDNA 1700028I16 gene (1700028I16Rik)	mRNA.	RefSeq	XM_001475840.1	1.94118	0.22381	0.9992	0.92796	0.22963	0.35934	-0.38694	-2.00136	-1.35087	0.72124	0.12439	0.24822	0.99974	0.99965	0.99913	NA	NA	NA	0.0138	0.06931	0.05551	0.061785441	0.059987554	0.07117565	7.574033	7.587836	7.643348	0.034278086	0.0514048	0.049229254	7.542086	7.610244	7.56977	7.550064	7.567069	7.646376	7.592391	7.690646	7.647007	188.7001	207.3531	186.7981	193.5048	198.3032
ILMN_1222969	4930404F20Rik	ILMN_202239		AK015077	1.92887	0.22549	0.9992	0.2919	0.99745	0.26872	3.46232	-0.05809	-1.46774	0.02617	0.95829	0.25985	0.99974	0.99965	0.99913	0.04996	NA	NA	-0.19579	0.008	0.20379	0.097946214	0.238508801	0.24048952	9.693493	9.497702	9.701493	0.065744583	0.072602414	0.229268616	9.621806	9.707704	9.75097	9.443915	9.468906	9.580285	9.445024	9.886576	9.772879	833.7729	854.4327	836.2297	704.3909	688.1936	784.3831
ILMN_3080550	1700072E05Rik	Mus musculus RIKEN cDNA 1700072E05 gene (1700072E05Rik)	mRNA.	RefSeq	NM_028554.1	1.91447	0.22748	0.9992	0.86543	0.22064	0.41004	0.51774	1.74387	1.51946	0.63526	0.15787	0.20649	0.99974	0.99965	0.99913	NA	NA	NA	-0.0187	-0.06828	-0.04958	0.062543478	0.067813136	0.05651763	7.959978	7.941283	7.891702	0.051556112	0.035406976	0.044052114	7.967308	8.007477	7.905149	7.981257	7.928725	7.913866	7.887158	7.850098	7.93785	256.6929	270.7782	237.0777	259.7569	253.2523
ILMN_1228786	6330565C02Rik	ILMN_203128		AK032053	1.75633	0.25093	0.9992	0.99057	0.33384	0.28533	-0.11397	2.0029	1.62619	0.91541	0.128	0.21052	0.99974	0.99965	0.99913	NA	NA	NA	0.00357	-0.04233	-0.04591	0.054329334	0.036608015	0.04889588	7.792043	7.795618	7.74971	0.030830315	0.044734419	0.019739261	7.820698	7.759421	7.796009	7.834939	7.804966	7.746948	7.767221	7.728319	7.753591	230.8024	230.1258	219.6194	235.5714	234.2092	247.3295
ILMN_1232036	LOC231501	ILMN_198022	XM_144435.2	XM_144435.2	1.53897	0.28873	0.9992	0.96803	0.30614	0.40634	0.22509	1.7228	1.42701	0.83296	0.16479	0.23268	0.99974	0.99965	0.99913	NA	NA	NA	-0.01502	-0.10035	-0.08533	0.115574257	0.100885067	0.10356696	7.627578	7.612559	7.527232	0.080028405	0.083383831	0.061426794	7.710085	7.550283	7.622367	7.655584	7.665642	7.516451	7.592423	7.470432	7.518841	212.9252	198.8424	194.13	208.3974	212.613	208.1693
ILMN_2501783	Klhdc4	ILMN_193933		NM_145605	1.41154	0.31448	0.9992	0.44218	0.96321	0.32813	2.44058	-0.23147	-1.30845	0.09089	0.83664	0.2906	0.99974	0.99965	0.99913	NA	NA	NA	-0.06377	0.01277	0.07654	0.045255693	0.095530469	0.10131312	7.59608	7.532312	7.608847	0.021328378	0.039914635	0.093119121	7.602015	7.613812	7.572413	7.491674	7.533799	7.571462	7.507615	7.690851	7.628075	196.9366	207.874	187.1555	185.2132	193.3068	217.7984
ILMN_2534794	LOC236170	ILMN_199310	XM_135533.2	XM_135533.2	1.38385	0.32048	0.9992	0.32085	0.48227	0.93134	1.4729	1.02563	-0.5638	0.26471	0.37759	0.61471	0.99974	0.99965	0.99913	NA	NA	NA	-0.06792	-0.05245	0.01547	0.079872113	0.088583615	0.04751676	7.834204	7.766282	7.781749	0.077358803	0.019878884	0.043158689	7.757824	7.832282	7.912505	7.789211	7.753889	7.755746	7.744642	7.829112	7.771494	220.4633	241.876	238.2331	228.3251	226.3215	248.7763
ILMN_2734797	Telo2	Mus musculus TEL2	telomere maintenance 2	homolog (S. cerevisiae) (Telo2)	mRNA.	1200003M09Rik; mKIAA0683	NM_027880.1	1.14976	0.37783	0.9992	0.44043	0.99998	0.4375	-1.30751	0.00661	1.23267	0.26632	0.99505	0.28625	0.99974	0.99966	0.99913	NA	NA	NA	0.11562	-0.00054	-0.11616	0.15316367	0.141386693	0.16322078	7.869945	7.985568	7.869406	0.091674106	0.122698689	0.10763854	7.96735	7.785349	7.857136	8.077883	8.032487	7.846333	7.921221	7.745659	7.941337	256.6982	234.4134	229.2484
ILMN_2740710	Klhdc4	Mus musculus kelch domain containing 4 (Klhdc4)	mRNA.	MGC19372; G430025P05Rik; BC012312; AV352552; AA408426	NM_145605.1	1.13214	0.38268	0.9992	0.99313	0.41899	0.47318	-0.11055	-1.43034	-1.19756	0.91745	0.22611	0.29803	0.99974	0.99965	0.99913	NA	NA	NA	0.01275	0.15457	0.14182	0.199826352	0.187177426	0.20511445	11.171165	11.183919	11.325737	0.128245901	0.153243466	0.136339201	11.02638	11.21663	11.270484	11.11844	11.074293	11.359024	11.449376	11.348319	11.179517	2180.513	2439.094	2399.026	2243.744	2172.216
ILMN_2765810	Gm1549	ILMN_223562	XM_358386.1	XM_358386.1	0.79739	0.49307	0.9992	0.64086	0.961	0.49374	-0.81006	0.36856	1.12857	0.47195	0.7334	0.34963	0.99974	0.99965	0.99913	NA	NA	NA	0.04865	-0.01404	-0.06269	0.104022547	0.065999365	0.09621803	7.929463	7.978113	7.915419	0.054399898	0.088664206	0.037370675	7.989175	7.88272	7.916493	8.022207	8.036085	7.876046	7.952726	7.877985	7.915546	261.0109	249.8834	238.9017	266.765	269.5471	269.641
ILMN_2593058	1700072E05Rik	Mus musculus RIKEN cDNA 1700072E05 gene (1700072E05Rik)	mRNA.	RefSeq	NM_028554.1	0.71486	0.52667	0.9992	0.51013	0.92474	0.72098	-1.38545	-0.35314	0.74497	0.23823	0.74399	0.50345	0.99974	0.99965	0.99913	NA	NA	NA	0.05811	0.01881	-0.0393	0.072652365	0.092261634	0.09137831	7.636037	7.694151	7.654848	0.052156395	0.050577432	0.076104662	7.625156	7.590179	7.692776	7.675927	7.751315	7.655211	7.624479	7.598617	7.741448	200.2117	204.4438	204.2224	211.3083	225.9431
ILMN_2856166	Klhdc4	Mus musculus kelch domain containing 4 (Klhdc4)	mRNA.	MGC19372; G430025P05Rik; BC012312; AV352552; AA408426	NM_145605.1	0.67826	0.54255	0.9992	0.75406	0.52138	0.90995	-0.6615	-1.11192	-0.49809	0.54751	0.34226	0.64582	0.99974	0.99965	0.99913	NA	NA	NA	0.11403	0.1789	0.06487	0.298570227	0.278667885	0.22556291	9.004167	9.118197	9.183063	0.240750228	0.176588527	0.140339296	8.729413	9.104893	9.178196	9.171527	8.92109	9.261974	9.336565	9.151289	9.061335	453.3533	563.3719	565.5916	579.9574	469.057
ILMN_2602115	Klhdc4	Mus musculus kelch domain containing 4 (Klhdc4)	mRNA.	MGC19372; G430025P05Rik; BC012312; AV352552; AA408426	NM_145605.1	0.59825	0.57955	0.9992	0.62551	0.99958	0.64116	0.79708	0.04221	-0.88285	0.47926	0.96949	0.46392	0.99974	0.99965	0.99913	NA	NA	NA	-0.05253	-0.00151	0.05102	0.114142909	0.062070117	0.10008577	7.93407	7.881542	7.932557	0.05858388	0.097961894	0.020509227	7.899219	7.901284	8.001706	7.948767	7.769144	7.926714	7.913627	7.929698	7.954346	244.5635	252.9172	253.2781	254.4126	228.5931
ILMN_2968211	Lgals4	Mus musculus lectin	galactose binding	soluble 4 (Lgals4)	mRNA.	galectin-4	NM_010706.1	0.30332	0.74905	0.9992	0.95607	0.88132	0.7333	-0.32487	0.42009	0.81447	0.76625	0.69616	0.47677	0.99974	0.99965	0.99913	NA	NA	NA	0.00447	-0.00755	-0.01202	0.023840384	0.031135554	0.02556841	16.023798	16.02827	16.016247	0.021024305	0.011240218	0.022965219	16.035937	16.035937	15.999521	16.030143	16.01621	16.038455	16.035937	16.021784	15.991019	67822.75	68113.79	65927.88
ILMN_2930819	Acd	Mus musculus adrenocortical dysplasia (Acd)	mRNA.	Molecular function unclassified	NM_001012638.1	0.17096	0.84682	0.9992	0.90114	0.99263	0.84818	-0.41372	0.1249	0.54987	0.70069	0.90672	0.6135	0.99974	0.99965	0.99913	NA	NA	NA	0.03459	-0.00914	-0.04374	0.144831831	0.126803673	0.13777225	11.364349	11.398943	11.355205	0.095063762	0.109266374	0.08391694	11.462874	11.273173	11.356999	11.392327	11.293135	11.511367	11.45139	11.317279	11.296945	2913.959	2545.338	2526.457	2739.154	2534.22
ILMN_1253140	V1rh4	Mus musculus vomeronasal 1 receptor	H4 (V1rh4)	mRNA.	MGC130175	NM_134213.1	0.04736	0.9541	0.9992	0.99664	0.97408	0.95296	0.09361	-0.18535	-0.31106	0.93192	0.86218	0.77963	0.99974	0.99965	0.99913	NA	NA	NA	-0.00532	0.0149	0.02022	0.098415942	0.139216836	0.11257032	7.511424	7.506104	7.526321	0.090539903	0.038577502	0.105753739	7.470751	7.615167	7.448352	7.497215	7.548351	7.472748	7.47598	7.455143	7.647841	179.4864	208.0641	171.7333	185.9384
ILMN_1235401	9030421J09Rik	Mus musculus RIKEN cDNA 9030421J09 gene (9030421J09Rik)	mRNA.	RefSeq	NM_177744.3	0.03627	0.96459	0.9992	0.99981	0.973	0.96839	0.01609	-0.28303	-0.23947	0.988	0.79497	0.8281	0.99974	0.99965	0.99913	NA	NA	NA	-0.00392	0.04674	0.05066	0.422048674	0.28601371	0.36639861	8.040584	8.036664	8.087321	0.250680059	0.339535847	0.137707482	7.970415	7.832466	8.318872	7.8605	8.428076	7.821415	7.92919	8.151919	8.180854	257.2675	241.9006	314.9858	239.702	338.4258
[truncated: 60 more columns]
