# Supplementary material for: A Model-Based Joint Identification of Differentially Expressed Genes and Phenotype-Associated Genes
Source: PLoS One. 2016 Mar 10;11(3):e0149086. doi: 10.1371/journal.pone.0149086 (PMC4786130; doi:10.1371/journal.pone.0149086)
Supplement: S3 File — (CSV) [file pone.0149086.s003.csv]

ID	body(g)	liver(g)	adipose(g)	adipose tissue (g/g B.W.)	colon	leptin (ng/ml)	IGF-1 (ng/ml)	ADIPO (ug/ml)	Iisulin (ng/ml)
ND1	26.09	0.95	0.73	2.798	x	6.82	262.62	21.53	0.153
ND2	27.57	1.06	0.91	3.301	o	10.22	241.46	13.87	0.263
ND3	27.58	1.01	0.78	2.828	o	7.26	260.31	4.72	0.241
ND4	27.74	0.89	0.34	1.226	o	-0.62	233.77	1.31	0.140
ND5	28.77	1.15	0.95	3.302	x	6.46	337.23	8.31	0.259
ND6	29.13	1.06	0.88	3.021	o	8.42	283.77	8.79	0.290
ND7	29.21	0.99	1.06	3.629	o	9.90	389.15	17.51	0.263
ND8	29.27	0.79	0.87	2.972	o	6.30	328.77	20.46	0.180
ND9	29.73	1.12	0.42	1.413	o	0.22	242.62	9.93	0.175
ND10	30.74	1.01	0.98	3.188	x	9.78	251.85	25.44	0.153
HD1	27.97	1.24	0.7	2.503	x	4.70	235.69	13.82	0.325
HD2	29.88	1.18	1.49	4.987	x	28.02	294.54	15.27	0.400
HD3	31.05	1.03	1.54	4.960	o	25.94	273.77	12.93	0.285
HD4	31.66	1.17	1.39	4.390	o	26.94	256.08	9.05	0.364
HD5	33.97	1.26	1.97	5.799	x	34.38	298.00	8.50	0.452
HD6	34.65	1.33	2.1	6.061	o	38.90	318.38	6.47	0.637
HD7	35.4	1.2	2.02	5.706	o	34.66	292.62	6.80	0.400
HD8	36.57	1.51	2.22	6.071	o	45.26	384.92	17.03	1.165
HD9	37.25	1.22	1.77	4.752	o	39.70	321.85	11.91	0.853
HD10	37.54	0.9	2.33	6.207	x	37.06	268.00	5.81	0.985
